# Supplementary material for: Polysaccharide from Atractylodes macrocephala Koidz. ameliorates DSS-induced colitis in mice by regulating the Th17/Treg cell balance
Source: Front Immunol. 2022 Oct 20;13:1021695. doi: 10.3389/fimmu.2022.1021695 (PMC9630481; doi:10.3389/fimmu.2022.1021695)
Supplement: Supplementary file 2 [file Table_2.xlsx]

## Sheet: DSS vs Control Top20 DEGs
up-regulated DEGs in DSS vs Control
	ProbeID	pValue(DSS vs Control)	FC(DSS vs Control)	Regulation(DSS vs Control)	Type	GeneSymbol	DSS 1.normalized	DSS 2.normalized	DSS 3.normalized	Control 1.normalized	Control 2.normalized	Control 3.normalized
1	mclstr_2129_3643_14	2.31155e-05	4.51002	up	lncRNA		5.44161	5.64904	5.37485	3.24241	3.29223	3.41147
2	mclstr_102371_610_16	6.47922e-05	3.02325	up	lncRNA	Gm35154	5.70776	5.51874	5.64929	4.02126	3.9067	4.15953
3	mclstr_57388_1007_14	6.71289e-05	2.11293	up	protein_coding	Asb5	6.4847	6.48141	6.36787	5.26612	5.41552	5.4146
4	mclstr_13594_2506_4	8.4148e-05	2.34847	up	protein_coding	Adamts3	5.07508	5.15951	4.98811	3.85077	3.73906	3.9377
5	mclstr_42308_1998_10	0.000111541	2.32046	up	protein_coding	Acat3	5.80605	5.91073	5.67255	4.65256	4.58379	4.50974
6	mclstr_93570_791_8	0.000116495	4.60301	up	lncRNA		7.14295	7.10366	6.99229	4.61733	4.91536	5.09848
7	mclstr_46251_1414_15	0.000122265	2.22549	up	protein_coding	Zfp57	4.9896	5.06159	4.84402	3.7228	3.86921	3.84084
8	mclstr_36602_2121_10	0.000142081	16.299	up	protein_coding	Ms4a2	4.80215	5.20556	5.77431	1.18164	1.26006	1.26018
9	mclstr_56413_1397_15	0.000175285	9.65002	up	protein_coding	Mmp27	4.08784	4.91203	4.36263	1.20955	1.17349	1.16787
10	mclstr_39376_385_10	0.000178895	6.06516	up	protein_coding	Ccr2	6.86899	6.64466	6.30462	3.80716	4.15546	4.05402
11	mclstr_30590_726_11	0.00019322	3.33568	up	protein_coding	Ms4a6b	9.25404	8.96652	8.8082	7.23078	7.28305	7.30099
12	mclstr_57387_431_14	0.000203367	4.34942	up	protein_coding	Lair1	5.53562	5.60454	5.32409	3.46085	3.09203	3.5489
13	mclstr_133817_413_22	0.000203505	3.02822	up	protein_coding	Ms4a6b	10.0549	9.79468	9.63668	8.2637	8.22297	8.20419
14	mclstr_103947_455_6	0.000215923	6.59117	up	lncRNA		7.01986	6.63353	7.01689	4.40679	4.2615	3.84039
15	mclstr_4428_5209_10	0.000226078	3.45803	up	protein_coding	Ipcef1	6.20826	6.32476	6.164	4.443	4.67303	4.21114
16	mclstr_18942_2005_13	0.00023291	2.07864	up	protein_coding	Exoc3l4	5.68302	5.56261	5.3965	4.49343	4.46699	4.5148
17	mclstr_73533_561_8	0.000233199	4.44294	up	lncRNA	Gm45631	4.17977	4.35101	4.02794	1.78348	2.28259	2.03811
18	mclstr_23327_2401_10	0.000246942	2.35613	up	protein_coding	Mpp3	9.00688	9.13948	8.94327	7.74738	7.95233	7.68067
19	MMU_CIRCpedia_219305_0_10	0.000252991	2.0272	up	circRNA	Ctsc	10.0713	10.2559	10.0265	9.03883	9.07124	9.1851
20	mclstr_67041_931_18	0.00026061	2.39624	up	protein_coding	Tc2n	8.5347	8.5347	8.59951	7.26123	7.13991	7.48545
down-regulated DEGs in DSS vs Control
	ProbeID	pValue(DSS vs Control)	FC(DSS vs Control)	Regulation(DSS vs Control)	Type	GeneSymbol	DSS 1.normalized	DSS 2.normalized	DSS 3.normalized	Control 1.normalized	Control 2.normalized	Control 3.normalized
1	mclstr_123745_177_16	4.69814e-05	-7.16093	down	protein_coding	Clps	11.4759	11.111	11.4716	14.3729	14.0895	14.1165
2	mclstr_59622_902_6	0.000139814	-43.7757	down	protein_coding	Pnliprp2	6.71811	6.81644	6.25965	12.2371	12.5249	11.3883
3	mclstr_114593_323_6	0.00016231	-8.58515	down	protein_coding	Rnase2a	1.38181	1.20127	1.19226	4.43377	4.69408	3.95303
4	mclstr_134863_321_17	0.000166969	-5.0858	down	lncRNA		4.6754	4.34394	4.54998	6.587	6.98267	7.03908
5	mclstr_145151_21_31	0.000183692	-2.37341	down	lncRNA		13.861	13.6124	13.9015	15.065	14.9899	15.0609
6	mclstr_19297_1163_7	0.000209913	-39.232	down	protein_coding	Pla2g4c	4.43634	4.97025	4.35236	10.2997	10.1834	9.15769
7	mclstr_1987_1657_9	0.000217985	-3.05012	down	protein_coding	Fcgbp	12.5829	12.7531	12.9459	14.2598	14.5002	14.3485
8	mclstr_55360_408_13	0.000267755	-2.98977	down	lncRNA		9.9583	9.63373	9.70142	11.3792	11.1824	11.4719
9	mclstr_81224_290_18	0.000314811	-49.5224	down	lncRNA		3.98468	4.29926	4.51176	10.624	10.0179	9.04386
10	mclstr_5806_4113_18	0.000376364	-2.33438	down	lncRNA		5.66172	5.92326	5.67031	6.88495	7.11122	6.92823
11	mclstr_121540_288_15	0.000442466	-4.35124	down	lncRNA		5.22019	5.1983	5.49114	7.12494	7.41516	7.7338
12	mclstr_126032_115_12	0.000454418	-3.09278	down	protein_coding	St3gal4	6.15933	6.55684	6.4027	7.81342	8.16346	8.0287
13	mclstr_49544_255_10	0.000498926	-2.42662	down	lncRNA		2.55037	2.72433	2.91265	4.07841	4.07092	3.87488
14	mclstr_19189_763_10	0.00051576	-2.90304	down	lncRNA		11.1484	10.6687	10.7749	12.3963	12.3383	12.4702
15	mclstr_115016_612_38	0.000556898	-2.18309	down	protein_coding	Nkg7	13.7517	13.4125	13.7123	14.7685	14.8006	14.6865
16	mclstr_99998_402_8	0.000648353	-3.26286	down	protein_coding	Bex4	6.90589	6.76878	7.1961	8.48378	8.90209	8.6033
17	mclstr_47361_721_12	0.000651125	-2.1626	down	protein_coding	E330009J07Rik	6.94941	6.93914	6.80421	7.81026	8.1695	8.0513
18	mclstr_23669_2433_8	0.000694279	-2.37562	down	protein_coding	Dcun1d3	13.1703	12.7823	12.7719	14.1682	14.1285	14.1727
19	mclstr_85485_857_15	0.000695812	-3.33059	down	lncRNA	Gm49965	3.34485	3.85189	3.79213	5.48967	5.4873	5.21923
20	mclstr_100118_558_10	0.000723014	-6.64886	down	lncRNA		6.34793	7.25369	6.58245	9.56843	9.56773	9.24723

## Sheet: DSS+PAMK vs DSS Top20 DEGs
up-regulated DEGs in DSS+PAMK vs DSS
	ProbeID	pValue(DSS+PAMK vs DSS)	FC(DSS+PAMK vs DSS)	Regulation(DSS+PAMK vs DSS)	Type	GeneSymbol	DSS+PAMK 1.normalized	DSS+PAMK 2.normalized	DSS+PAMK 3.normalized	DSS 1.normalized	DSS 2.normalized	DSS 3.normalized
1	mclstr_114717_240_18	1.41838e-06	4.8877	up	lncRNA	Gm44930	4.04926	3.99922	4.09304	1.72187	1.84296	1.70922
2	mclstr_69304_193_10	4.08883e-05	2.85529	up	lncRNA		11.1973	11.2004	11.2892	9.8018	9.77096	9.57325
3	mclstr_2020_7621_5	0.000147828	2.07132	up	protein_coding	Itih5	13.9985	13.9566	13.831	12.9833	12.797	12.8541
4	mclstr_7936_2876_6	0.00015697	2.14192	up	protein_coding	Rapgefl1	9.36293	9.41665	9.48832	8.40004	8.18297	8.38817
5	mclstr_84588_643_18	0.00015958	2.61874	up	lncRNA		4.52889	4.25181	4.25661	2.87374	3.00332	2.99363
6	mclstr_35532_2230_4	0.000160633	2.42547	up	lncRNA		7.11185	6.97341	7.28763	5.80945	5.86635	5.86231
7	mclstr_107_5606_4	0.000210011	2.09376	up	protein_coding	Zan	6.75188	6.89037	6.97875	5.7277	5.79541	5.89961
8	mclstr_29300_2116_6	0.000223939	2.49438	up	lncRNA		6.26115	6.225	6.42103	4.82752	5.00391	5.11971
9	mclstr_6339_4227_4	0.000267435	3.90633	up	lncRNA		4.7452	4.95574	4.61314	2.93675	2.54918	2.93071
10	mclstr_153572_85_16	0.000269741	2.59562	up	lncRNA		6.37383	6.35409	6.12511	5.00922	4.96824	4.74733
11	mclstr_28913_892_4	0.000430644	2.25087	up	lncRNA		4.38054	4.16952	4.43416	3.26164	3.01536	3.19578
12	mclstr_26326_870_16	0.000447143	2.12152	up	lncRNA		4.36937	4.14591	4.24099	3.30827	3.15838	3.03431
13	mclstr_54089_1055_1003	0.000477858	2.02578	up	protein_coding	Sytl1	9.74636	9.7228	9.63741	8.86491	8.61979	8.56644
14	mclstr_135851_255_1024	0.000505537	2.26129	up	protein_coding	Sun2	6.18594	6.18041	6.00005	4.75122	5.03804	5.0457
15	mclstr_106782_336_14	0.000562051	2.07936	up	lncRNA		4.95863	4.91693	4.99273	3.96565	4.03677	3.69744
16	mclstr_55121_1170_12	0.000706656	2.53122	up	lncRNA		9.52565	9.28005	9.68804	8.02841	8.29928	8.14655
17	mclstr_82737_828_12	0.000711224	2.20478	up	lncRNA		6.54091	6.78027	6.77606	5.63053	5.37602	5.66878
18	mclstr_87830_655_19	0.000757582	2.19175	up	lncRNA	Gm44673	5.2629	5.18607	5.27079	4.01983	4.34388	3.9598
19	mclstr_137527_10_18	0.000779229	3.60855	up	lncRNA		5.55163	5.46747	4.91355	3.41291	3.48147	3.48401
20	mclstr_9271_3593_5	0.000913171	2.46783	up	lncRNA		4.78313	4.77222	4.70922	3.31674	3.29474	3.74335
down-regulated DEGs in DSS+PAMK vs DSS
	ProbeID	pValue(DSS+PAMK vs DSS)	FC(DSS+PAMK vs DSS)	Regulation(DSS+PAMK vs DSS)	Type	GeneSymbol	DSS+PAMK 1.normalized	DSS+PAMK 2.normalized	DSS+PAMK 3.normalized	DSS 1.normalized	DSS 2.normalized	DSS 3.normalized
1	mclstr_17488_2392_14	6.9444e-05	-2.95936	down	lncRNA		5.14068	5.11945	5.05051	6.49695	6.78499	6.72455
2	mclstr_139187_31_8	0.000134457	-5.18012	down	lncRNA		1.10015	1.1194	1.13608	3.7436	3.5479	3.18308
3	mclstr_141878_116_24	0.00015926	-2.20077	down	lncRNA		4.21003	3.98433	4.07921	5.13246	5.25508	5.30004
4	mclstr_119612_448_12	0.000190079	-2.99471	down	protein_coding	Klhl35	6.48892	6.55612	6.41895	7.85396	8.23561	8.12168
5	mclstr_52090_472_6	0.000335765	-3.37024	down	protein_coding	Sptssb	12.0256	12.2646	12.2779	13.6951	13.9965	14.1349
6	mclstr_83977_836_16	0.000341145	-4.84446	down	protein_coding	Ceacam12	8.85738	9.26221	9.03893	11.1781	11.1557	11.6537
7	mclstr_93570_791_8	0.000402751	-2.62195	down	lncRNA		5.59483	5.54606	5.92609	7.14295	7.10366	6.99229
8	mclstr_140070_353_20	0.000459137	-3.02517	down	protein_coding	Cst6	6.63938	6.77783	6.69526	8.00891	8.45198	8.44263
9	mclstr_135124_210_20	0.000508384	-2.47043	down	lncRNA		3.24235	3.36442	3.18161	4.60904	4.74313	4.35051
10	mclstr_14766_3312_10	0.000543343	-2.09734	down	protein_coding	Hsph1	12.0077	12.1336	12.075	13.0426	13.0398	13.3396
11	mclstr_91155_437_12	0.000564179	-3.50858	down	lncRNA		6.28418	6.32519	6.26583	7.7418	8.27994	8.28611
12	mclstr_51026_304_11	0.00060226	-4.71838	down	protein_coding	Ceacam12	7.10471	7.54009	7.38276	9.3676	9.4171	9.95773
13	mclstr_128422_341_34	0.000720021	-2.41584	down	lncRNA	Gm48093	3.99518	4.07543	4.36514	5.54458	5.28161	5.42713
14	mclstr_39112_1632_8	0.000927946	-2.55981	down	protein_coding	Zscan4-ps2	4.5868	4.88041	5.00899	6.19285	6.01878	6.33268
15	mclstr_62553_466_11	0.000971179	-4.4168	down	protein_coding	Ceacam12	7.37782	7.84939	7.74169	9.68184	9.52396	10.1921
16	mclstr_42308_1998_10	0.00100591	-2.10891	down	protein_coding	Acat3	4.92658	4.58901	4.64426	5.80605	5.91073	5.67255
17	mclstr_23959_2453_14	0.00101579	-2.08076	down	protein_coding	Hsph1	9.70976	9.83404	9.69754	10.6383	10.7485	11.0259
18	mclstr_82087_686_8	0.00115598	-4.78892	down	lncRNA		3.68364	2.86333	3.50407	5.83198	5.49478	5.50339
19	MMU_CIRCpedia_224682_2_14	0.00132728	-2.95343	down	circRNA	Egfem1	2.73695	3.29731	3.02604	4.44439	4.79901	4.50408
20	mclstr_83210_371_6	0.00134994	-8.49569	down	protein_coding	Mmp7	6.09889	6.94711	5.64635	9.38208	9.17544	9.39503

## Sheet: DSS vs Control Top20 DEMs
up-regulated DEMs in DSS vs Control
	ProbeID	pValue(DSS vs Control)	FC(DSS vs Control)	Regulation(DSS vs Control)	GeneSymbol	DSS 1.normalized	DSS 2.normalized	DSS 3.normalized	Control 1.normalized	Control 2.normalized	Control 3.normalized
1	mclstr_57388_1007_14	6.71289e-05	2.11293	up	Asb5	6.4847	6.48141	6.36787	5.26612	5.41552	5.4146
2	mclstr_13594_2506_4	8.4148e-05	2.34847	up	Adamts3	5.07508	5.15951	4.98811	3.85077	3.73906	3.9377
3	mclstr_42308_1998_10	0.000111541	2.32046	up	Acat3	5.80605	5.91073	5.67255	4.65256	4.58379	4.50974
4	mclstr_46251_1414_15	0.000122265	2.22549	up	Zfp57	4.9896	5.06159	4.84402	3.7228	3.86921	3.84084
5	mclstr_36602_2121_10	0.000142081	16.299	up	Ms4a2	4.80215	5.20556	5.77431	1.18164	1.26006	1.26018
6	mclstr_56413_1397_15	0.000175285	9.65002	up	Mmp27	4.08784	4.91203	4.36263	1.20955	1.17349	1.16787
7	mclstr_39376_385_10	0.000178895	6.06516	up	Ccr2	6.86899	6.64466	6.30462	3.80716	4.15546	4.05402
8	mclstr_30590_726_11	0.00019322	3.33568	up	Ms4a6b	9.25404	8.96652	8.8082	7.23078	7.28305	7.30099
9	mclstr_57387_431_14	0.000203367	4.34942	up	Lair1	5.53562	5.60454	5.32409	3.46085	3.09203	3.5489
10	mclstr_133817_413_22	0.000203505	3.02822	up	Ms4a6b	10.0549	9.79468	9.63668	8.2637	8.22297	8.20419
11	mclstr_4428_5209_10	0.000226078	3.45803	up	Ipcef1	6.20826	6.32476	6.164	4.443	4.67303	4.21114
12	mclstr_18942_2005_13	0.00023291	2.07864	up	Exoc3l4	5.68302	5.56261	5.3965	4.49343	4.46699	4.5148
13	mclstr_23327_2401_10	0.000246942	2.35613	up	Mpp3	9.00688	9.13948	8.94327	7.74738	7.95233	7.68067
14	mclstr_67041_931_18	0.00026061	2.39624	up	Tc2n	8.5347	8.5347	8.59951	7.26123	7.13991	7.48545
15	mclstr_80628_407_7	0.000262481	2.63566	up	Pla2g7	8.66984	8.83469	8.53628	7.14011	7.39996	7.30625
16	mclstr_99886_670_13	0.000277811	2.80473	up	Klri1	6.6695	6.48921	6.84972	5.2043	5.0547	5.28586
17	mclstr_50580_1100_13	0.000286433	3.03609	up	Ms4a6c	8.85824	8.86401	8.73943	7.45463	7.01276	7.18767
18	mclstr_5131_3337_8	0.000287546	6.4984	up	Ccr2	8.27188	7.75543	7.55284	5.30717	5.05084	5.12189
19	mclstr_14491_3651_11	0.000315626	3.36373	up	Foxp3	6.24446	6.49008	6.37695	4.88431	4.45762	4.51938
20	mclstr_60837_1107_10	0.000331013	3.60025	up	Trim40	11.683	11.2739	11.2859	9.64479	9.38823	9.66553
down-regulated DEMs in DSS vs Control
	ProbeID	pValue(DSS vs Control)	FC(DSS vs Control)	Regulation(DSS vs Control)	GeneSymbol	DSS 1.normalized	DSS 2.normalized	DSS 3.normalized	Control 1.normalized	Control 2.normalized	Control 3.normalized
1	mclstr_123745_177_16	4.69814e-05	-7.16093	down	Clps	11.4759	11.111	11.4716	14.3729	14.0895	14.1165
2	mclstr_59622_902_6	0.000139814	-43.7757	down	Pnliprp2	6.71811	6.81644	6.25965	12.2371	12.5249	11.3883
3	mclstr_114593_323_6	0.00016231	-8.58515	down	Rnase2a	1.38181	1.20127	1.19226	4.43377	4.69408	3.95303
4	mclstr_19297_1163_7	0.000209913	-39.232	down	Pla2g4c	4.43634	4.97025	4.35236	10.2997	10.1834	9.15769
5	mclstr_1987_1657_9	0.000217985	-3.05012	down	Fcgbp	12.5829	12.7531	12.9459	14.2598	14.5002	14.3485
6	mclstr_126032_115_12	0.000454418	-3.09278	down	St3gal4	6.15933	6.55684	6.4027	7.81342	8.16346	8.0287
7	mclstr_115016_612_38	0.000556898	-2.18309	down	Nkg7	13.7517	13.4125	13.7123	14.7685	14.8006	14.6865
8	mclstr_99998_402_8	0.000648353	-3.26286	down	Bex4	6.90589	6.76878	7.1961	8.48378	8.90209	8.6033
9	mclstr_47361_721_12	0.000651125	-2.1626	down	E330009J07Rik	6.94941	6.93914	6.80421	7.81026	8.1695	8.0513
10	mclstr_23669_2433_8	0.000694279	-2.37562	down	Dcun1d3	13.1703	12.7823	12.7719	14.1682	14.1285	14.1727
11	mclstr_24878_619_12	0.00104326	-3.02763	down	Scin	8.8896	8.86289	9.27712	10.3533	10.7923	10.6786
12	mclstr_46198_749_12	0.00111815	-2.81435	down	Senp5	11.7012	11.1904	11.1874	12.7663	12.8453	12.9459
13	mclstr_82539_7_10	0.00118723	-2.6381	down	Mcu	7.02513	6.89725	7.08509	8.68092	8.4009	8.12415
14	mclstr_29600_1256_8	0.00120237	-3.83178	down	Fam221a	9.48908	9.92557	10.2051	11.8406	11.9877	11.6056
15	mclstr_33859_1033_4	0.00120336	-2.68311	down	Grpr	6.29229	6.01294	6.60078	7.66385	7.72464	7.78925
16	mclstr_3234_951_8	0.00127408	-2.12605	down	E330009J07Rik	6.27501	6.61534	6.45201	7.35205	7.61516	7.63968
17	mclstr_1626_6985_6	0.00127529	-82.0207	down	Spta1	1.11347	3.62762	2.23051	8.98294	8.98192	8.08049
18	mclstr_78991_920_8	0.00130618	-43.0355	down	Itln1	8.93693	9.68387	11.1731	15.331	15.0997	15.6455
19	mclstr_103375_3_16	0.00192575	-133.953	down	Mptx1	11.8056	8.60852	9.49799	16.6362	17.3353	17.1374
20	mclstr_150134_221_17	0.00194733	-2.35473	down	Nrg2	2.64445	3.21146	2.90312	4.0815	4.24773	4.13648

## Sheet: DSS+PAMK vs DSS Top20 DEMs
up-regulated DEMs in DSS+PAMK vs DSS
	ProbeID	pValue(DSS+PAMK vs DSS)	FC(DSS+PAMK vs DSS)	Regulation(DSS+PAMK vs DSS)	GeneSymbol	DSS+PAMK 1.normalized	DSS+PAMK 2.normalized	DSS+PAMK 3.normalized	DSS 1.normalized	DSS 2.normalized	DSS 3.normalized
1	mclstr_2020_7621_5	0.000147828	2.07132	up	Itih5	13.9985	13.9566	13.831	12.9833	12.797	12.8541
2	mclstr_7936_2876_6	0.00015697	2.14192	up	Rapgefl1	9.36293	9.41665	9.48832	8.40004	8.18297	8.38817
3	mclstr_107_5606_4	0.000210011	2.09376	up	Zan	6.75188	6.89037	6.97875	5.7277	5.79541	5.89961
4	mclstr_54089_1055_1003	0.000477858	2.02578	up	Sytl1	9.74636	9.7228	9.63741	8.86491	8.61979	8.56644
5	mclstr_135851_255_1024	0.000505537	2.26129	up	Sun2	6.18594	6.18041	6.00005	4.75122	5.03804	5.0457
6	mclstr_14734_245_11	0.0010748	2.66602	up	AI854703	6.29313	6.21174	6.04486	4.55068	4.69728	5.05771
7	mclstr_52844_1532_15	0.00108643	2.68393	up	Igfn1	5.63078	6.06872	6.09149	4.35325	4.61083	4.55386
8	mclstr_44227_1388_12	0.00108751	2.13139	up	Txndc16	5.40211	5.10224	5.505	4.15563	4.26333	4.315
9	mclstr_73485_953_9	0.00114167	2.16502	up	Slc26a3	13.6888	13.7177	13.694	12.8525	12.4691	12.4358
10	mclstr_20546_2733_10	0.00119319	2.05737	up	Acsm3	7.85246	7.68866	7.75203	6.80235	6.49287	6.87552
11	mclstr_116745_526_14	0.00125481	3.51326	up	Pnliprp1	5.30314	5.01268	4.8042	3.55651	2.98747	3.1376
12	mclstr_21733_2598_4	0.00126448	2.166	up	Ttll6	9.50451	9.50464	9.81537	8.56169	8.31338	8.60436
13	mclstr_145939_10_16	0.00135402	2.33376	up	St3gal4	11.1496	10.8894	11.3458	9.9947	9.97303	9.74916
14	mclstr_13412_3286_11	0.00148201	2.07844	up	Fgfr3	11.1632	11.1156	11.5164	10.1918	10.1333	10.3036
15	mclstr_44631_1674_8	0.00157712	2.20429	up	A630001G21Rik	7.64732	7.54146	7.43522	6.58421	6.48385	6.13499
16	mclstr_18730_2317_11	0.00164819	2.00246	up	Slc5a6	8.91305	8.92959	8.7401	8.02722	7.63157	7.91863
17	mclstr_56016_465_16	0.00167743	2.19401	up	Ybx2	6.85155	6.5596	6.38691	5.35242	5.46375	5.58118
18	mclstr_136001_115_20	0.00214271	2.48807	up	Tmem132c	4.76496	4.60132	4.51452	3.39257	2.98254	3.56061
19	mclstr_27740_1538_6	0.00227868	2.13377	up	Aoc1	12.0439	11.7249	11.6437	10.8901	10.6975	10.5446
20	mclstr_3961_479_5	0.00265388	2.01107	up	Pde7a	8.04727	8.06961	7.98472	7.21478	7.132	6.73093
down-regulated DEMs in DSS+PAMK vs DSS
	ProbeID	pValue(DSS+PAMK vs DSS)	FC(DSS+PAMK vs DSS)	Regulation(DSS+PAMK vs DSS)	GeneSymbol	DSS+PAMK 1.normalized	DSS+PAMK 2.normalized	DSS+PAMK 3.normalized	DSS 1.normalized	DSS 2.normalized	DSS 3.normalized
1	mclstr_119612_448_12	0.000190079	-2.99471	down	Klhl35	6.48892	6.55612	6.41895	7.85396	8.23561	8.12168
2	mclstr_52090_472_6	0.000335765	-3.37024	down	Sptssb	12.0256	12.2646	12.2779	13.6951	13.9965	14.1349
3	mclstr_83977_836_16	0.000341145	-4.84446	down	Ceacam12	8.85738	9.26221	9.03893	11.1781	11.1557	11.6537
4	mclstr_140070_353_20	0.000459137	-3.02517	down	Cst6	6.63938	6.77783	6.69526	8.00891	8.45198	8.44263
5	mclstr_14766_3312_10	0.000543343	-2.09734	down	Hsph1	12.0077	12.1336	12.075	13.0426	13.0398	13.3396
6	mclstr_39112_1632_8	0.000927946	-2.55981	down	Zscan4-ps2	4.5868	4.88041	5.00899	6.19285	6.01878	6.33268
7	mclstr_42308_1998_10	0.00100591	-2.10891	down	Acat3	4.92658	4.58901	4.64426	5.80605	5.91073	5.67255
8	mclstr_83210_371_6	0.00134994	-8.49569	down	Mmp7	6.09889	6.94711	5.64635	9.38208	9.17544	9.39503
9	mclstr_42789_695_6	0.00149793	-2.61427	down	Slc10a6	4.22842	3.80183	4.23592	5.50896	5.6414	5.27505
10	mclstr_64366_995_4	0.00152494	-2.00564	down	Cpa3	6.24701	6.65498	6.52548	7.57896	7.42093	7.43977
11	mclstr_8708_2914_13	0.00156334	-2.28094	down	Itgam	4.94485	4.9359	4.85748	5.98253	6.40587	5.91871
12	mclstr_40726_278_8	0.00189058	-3.932	down	Pde11a	3.00095	2.64442	3.09497	4.91647	4.47022	5.27944
13	mclstr_63407_916_20	0.00212891	-2.01912	down	H2-Q10	9.1946	9.48419	9.0656	10.3338	10.1158	10.336
14	mclstr_31078_2417_9	0.00226891	-2.33863	down	Kcne4	10.3095	10.2185	10.3922	11.6092	11.7799	11.2081
15	mclstr_62736_702_22	0.00231358	-2.37783	down	Kng2	3.90327	4.44889	4.15158	5.24483	5.54132	5.46654
16	mclstr_27964_2342_13	0.00256497	-2.05236	down	Pdgfc	8.48913	8.62842	8.64153	9.35803	9.64873	9.86418
17	mclstr_119993_469_7	0.00288934	-2.13755	down	Efna5	3.8168	3.50839	3.29216	4.51357	4.76427	4.62739
18	mclstr_64207_826_13	0.00295178	-2.66093	down	Ms4a18	5.4373	5.13721	5.12797	6.48898	6.41855	7.03074
19	mclstr_142211_289_22	0.00298145	-3.46607	down	Defa3	2.36428	3.08688	2.24386	4.53227	4.23095	4.31169
20	mclstr_40935_1937_4	0.00300199	-5.1944	down	Saa3	6.08807	5.75911	5.427	8.07429	8.71079	7.61998

## Sheet: DEGs Veen
DEGs up-regulated in DSS vs Control and down-regulated in DSS+PAMK vs DSS
	Type	GeneSymbol	GeneID	pValue(DSS vs Control)	FC(DSS vs Control)	Regulation(DSS vs Control)	pValue(DSS+PAMK vs DSS)	FC(DSS+PAMK vs DSS)	Regulation(DSS+PAMK vs DSS)	Control 1.normalized	Control 2.normalized	Control 3.normalized	DSS 1.normalized	DSS 2.normalized	DSS 3.normalized	DSS+PAMK 1.normalized	DSS+PAMK 2.normalized	DSS+PAMK 3.normalized
1	lncRNA	Gm11714	ENSMUSG00000087113.1	0.0256237	2.08568	up	0.0364844	-2.71198	down	1.81311	3.94473	2.54163	5.59063	6.2751	4.80532	4.47775	4.04584	3.82943
2	lncRNA	6430562O15Rik	ENSMUSG00000097828.2	0.0191182	2.76874	up	0.0274553	-2.40804	down	3.04378	1.77768	2.35189	3.86447	3.64204	4.07453	1.89012	2.98984	2.89751
3	lncRNA	Gm26682	ENSMUSG00000097888.2	0.0210008	6.91881	up	0.0117218	-2.04437	down	4.57187	3.74877	3.78193	5.20871	5.13524	5.36375	4.44412	3.75505	4.41357
4	lncRNA	Gm29154	ENSMUSG00000099722.3	0.0123165	2.30013	up	0.0303055	-2.68929	down	1.26057	2.0266	3.05646	4.56248	3.63695	3.49539	2.82237	1.92499	2.66578
5	lncRNA	Gm43845	ENSMUSG00000107177.1	0.0448552	3.44315	up	0.00669587	-2.00577	down	2.76528	3.32945	4.02419	4.97422	4.67152	4.64245	4.04671	3.74703	3.48197
6	lncRNA	Gm45145	ENSMUSG00000109076.1	0.0214875	2.62035	up	0.0373567	-5.54822	down	4.31385	2.94594	3.32885	7.80764	6.73591	6.20711	3.94484	5.74123	3.64852
7	lncRNA	4933401D09Rik	ENSMUSG00000116924.1	0.00554154	10.4638	up	0.0242766	-2.56357	down	3.32093	3.48715	3.87447	4.70224	5.02243	4.13944	2.95973	3.83414	2.99577
8	lncRNA		NONMMUG002566.2	0.035959	3.13356	up	0.00574863	-2.09978	down	3.71676	4.10129	4.51548	5.0087	5.2176	5.3127	4.2392	3.75876	4.33033
9	lncRNA		NONMMUG003195.2	0.00288451	2.2066	up	0.035242	-2.47065	down	4.33156	3.72918	4.10011	5.84422	6.18477	4.84586	4.4831	4.37195	4.10511
10	lncRNA		NONMMUG003575.2	0.0197729	4.28843	up	0.0113936	-2.27379	down	7.29084	7.21668	7.21124	8.7101	8.66884	7.92327	7.22982	7.39271	7.1244
11	lncRNA		NONMMUG006338.2	0.00544159	2.31341	up	0.046452	-5.8259	down	1.33139	1.97558	2.7377	6.41059	7.09622	4.64697	3.38273	4.45558	2.68803
12	lncRNA		NONMMUG007281.2	0.019544	2.56016	up	0.000564179	-3.50858	down	7.09668	5.37219	6.51713	7.7418	8.27994	8.28611	6.28418	6.32519	6.26583
13	lncRNA		NONMMUG011727.2	0.0317432	2.51859	up	0.00700344	-3.08626	down	1.76354	3.10094	3.68698	5.0341	4.65511	4.22614	3.01647	2.63384	3.38746
14	lncRNA		NONMMUG013240.2	0.0244852	3.85292	up	0.0140003	-2.12416	down	7.21663	6.70229	7.7289	8.14002	8.84506	8.16019	7.44265	7.05949	7.38245
15	lncRNA		NONMMUG013382.2	0.0379519	4.27698	up	6.9444e-05	-2.95936	down	5.53904	4.57719	5.64304	6.49695	6.78499	6.72455	5.14068	5.11945	5.05051
16	lncRNA		NONMMUG016150.2	0.00753796	3.36951	up	0.0157575	-2.45636	down	3.64307	3.7604	3.51596	5.29282	5.8443	4.93459	3.70332	4.16883	4.31
17	lncRNA		NONMMUG016252.2	0.0173723	2.70384	up	0.0201092	-2.62918	down	4.42445	3.9913	4.72874	5.85094	6.30387	5.09835	4.18911	4.59881	4.28141
18	lncRNA		NONMMUG019734.2	0.0291672	2.58392	up	0.00115598	-4.78892	down	3.21053	2.10749	4.36386	5.83198	5.49478	5.50339	3.68364	2.86333	3.50407
19	lncRNA		NONMMUG019821.2	0.0169319	3.63959	up	0.0092184	-5.14309	down	5.81246	5.17044	5.53584	8.66826	7.92722	7.42529	5.27471	6.3394	5.31877
20	lncRNA		NONMMUG020795.3	0.0317432	2.51859	up	0.0228232	-2.21654	down	5.56776	4.24587	5.24047	6.35321	6.16425	6.53447	4.76902	5.7805	5.05749
21	lncRNA		NONMMUG023319.2	0.0172033	2.04953	up	0.00453761	-3.57237	down	3.97703	1.15547	4.01215	5.64555	5.60861	5.91061	4.36269	3.97397	3.31746
22	lncRNA		NONMMUG023389.2	0.0167411	6.47306	up	0.000402751	-2.62195	down	4.61733	4.91536	5.09848	7.14295	7.10366	6.99229	5.59483	5.54606	5.92609
23	lncRNA		NONMMUG025346.2	0.00557933	9.64946	up	0.030793	-2.10918	down	4.58939	4.82379	4.18441	5.90116	6.21849	5.8075	4.29018	5.17444	5.23248
24	lncRNA		NONMMUG025579.3	0.0156039	2.66796	up	0.0104899	-2.85075	down	4.11114	3.33367	1.5433	5.72221	6.01509	5.39255	4.72122	4.11191	3.76271
25	lncRNA		NONMMUG026020.3	2.31155e-05	4.51002	up	0.0264961	-2.14426	down	4.61168	3.81174	4.11818	5.18719	5.04609	5.3249	4.39075	4.40123	3.46476
26	lncRNA		NONMMUG026645.2	0.0416818	3.39991	up	0.00367945	-2.20343	down	2.02145	1.8738	3.64896	4.50304	4.41775	3.91991	3.16913	3.1991	3.0532
27	lncRNA		NONMMUG027578.2	0.0332092	3.71164	up	0.0166171	-6.78241	down	2.41592	2.34555	3.01284	6.64274	6.17607	4.76684	2.91607	3.88262	2.50157
28	lncRNA		NONMMUG028454.2	0.00696179	11.5973	up	0.023762	-2.4145	down	4.04278	3.72801	4.59658	5.05078	5.67712	5.94451	4.73897	3.91723	4.20104
29	lncRNA		NONMMUG029448.2	0.0254928	6.56101	up	0.0115412	-3.67954	down	7.52055	6.90589	7.27421	8.33759	8.20937	9.48477	6.57876	6.78821	7.02619
30	lncRNA		NONMMUG029518.2	0.00679473	3.07248	up	0.0477959	-2.31724	down	4.72669	4.08266	4.50408	6.17395	7.19092	6.61885	4.8291	5.83809	5.67933
31	lncRNA		NONMMUG032690.2	0.045533	3.62986	up	0.0138272	-3.99559	down	1.58433	2.34444	2.77324	4.07837	3.90844	3.97283	2.89357	1.28879	1.78206
32	lncRNA		NONMMUG033608.2	0.0036602	2.61503	up	0.00359883	-2.07595	down	2.89457	3.26068	3.0532	4.06444	4.25236	4.40091	3.0052	3.08589	3.46529
33	lncRNA		NONMMUG036234.2	0.00354489	9.49496	up	0.0114225	-2.72011	down	9.62502	7.66999	9.75659	10.3028	11.0818	10.7518	9.62485	8.82486	9.35577
34	lncRNA		NONMMUG037713.2	0.0362576	2.2436	up	0.00846009	-2.15265	down	5.9183	5.01156	6.03236	7.12696	6.40497	7.01069	5.72616	5.83194	5.66618
35	lncRNA		NONMMUG038160.3	0.0151138	2.00768	up	0.00118144	-2.95656	down	3.24241	3.29223	3.41147	5.44161	5.64904	5.37485	4.13617	3.58646	4.0511
36	lncRNA		NONMMUG044813.2	0.0438366	3.45327	up	0.00611221	-2.99043	down	4.46988	3.93742	4.01073	5.25468	6.16577	5.85579	4.41279	4.1687	3.9537
37	lncRNA		NONMMUG046768.1	0.0381262	2.32933	up	0.00261863	-2.74153	down	3.71097	3.83988	4.39293	4.91233	5.43199	5.05991	3.74751	3.38628	3.9055
38	lncRNA		NONMMUG051342.1	0.00102385	2.36121	up	0.00529561	-2.72929	down	5.61278	4.70096	5.0588	5.9967	6.6912	6.75335	4.90719	4.95543	5.23305
39	lncRNA		NONMMUG051365.1	0.0138548	2.89351	up	0.0157156	-2.24999	down	1.38887	2.57363	2.96885	4.71444	4.44127	4.19341	3.76271	3.13742	2.93923
40	lncRNA		NONMMUG053200.1	0.0204125	2.42679	up	0.0103713	-2.49925	down	3.33461	4.06574	3.38621	4.74855	4.88292	4.56038	3.93347	3.00569	3.2882
41	lncRNA		NONMMUG054441.1	0.0126872	4.40534	up	0.0270888	-2.32213	down	3.48666	3.22335	3.19886	4.34672	4.73385	4.5469	3.96294	2.80677	3.21139
42	lncRNA		NONMMUG064507.1	0.0152712	3.07319	up	0.00257353	-3.21667	down	3.80696	1.19172	3.97645	5.46898	5.78197	5.74972	3.66349	3.85017	4.43031
43	lncRNA		NONMMUG071481.1	0.0214779	2.66483	up	0.0332274	-3.29547	down	2.83615	2.40363	2.58541	4.535	4.43306	3.45559	2.7411	1.59669	2.92441
44	lncRNA		NONMMUG072612.2	0.00844015	16.4085	up	0.0226439	-2.07932	down	4.15704	3.5533	4.31748	4.82648	5.04926	5.25796	4.34273	4.15291	3.46972
45	lncRNA		NONMMUG082299.1	0.00967243	2.28863	up	0.0149451	-3.12264	down	4.21594	3.17454	4.69303	5.47536	6.57058	6.33892	4.73259	4.68519	4.03878
46	lncRNA		NONMMUG082941.1	0.0230792	2.97178	up	0.0409726	-2.59425	down	3.5091	3.16103	2.73968	4.78913	3.7021	4.57834	2.81166	3.60226	2.52969
47	lncRNA		NONMMUG084335.1	0.0113813	2.2245	up	0.0362455	-3.89432	down	2.2402	3.44327	2.77586	4.56472	4.03564	4.10112	3.1622	1.10333	2.55183
48	lncRNA		NONMMUG084429.2	0.0122181	2.10159	up	0.00605189	-2.7563	down	3.86187	4.01791	4.48832	5.50309	5.73372	5.29178	4.25996	4.32078	3.55965
49	lncRNA		NONMMUG087004.1	0.0299786	3.41989	up	0.00720034	-3.24466	down	1.47507	2.25341	3.06768	4.58267	3.65796	3.8128	2.58691	1.98729	2.38503
50	lncRNA		NONMMUG092899.1	0.000116495	4.60301	up	0.0291608	-2.1481	down	3.19487	3.1843	3.49321	4.62052	3.85163	4.62833	3.20711	3.64998	2.9342
51	lncRNA		NONMMUG093428.1	0.0482902	6.37918	up	0.0267587	-2.58588	down	2.82685	2.38017	2.89234	4.62719	4.95231	4.32448	2.86067	2.95477	3.97658
52	lncRNA		NONMMUG094921.1	0.00406071	2.06282	up	0.0353101	-3.65425	down	2.61387	2.84191	3.84816	5.37006	3.91749	5.59613	2.77018	2.84555	3.65923
53	circRNA	Pappa	NM_021362	0.00205104	3.92141	up	0.0119632	-2.39168	down	2.5598	2.6452	2.82125	4.62415	5.11798	4.19822	3.26729	3.60956	3.28943
54	circRNA	Pcnx	NM_018814	0.0153619	5.98899	up	0.00772575	-8.05383	down	11.587	10.7932	10.9501	13.5628	12.7448	14.7696	10.5005	10.983	10.5647
55	protein_coding	4930590J08Rik		0.0137193	2.43939	up	0.0261817	-2.84808	down	2.69005	3.41336	3.14544	4.4382	3.95497	4.71525	3.50175	2.19333	2.88336
56	protein_coding	4931428L18Rik		0.0372478	5.79468	up	0.041662	-4.64798	down	1.92918	1.49541	2.87771	5.46089	5.23901	3.20658	2.49793	2.74947	2.00927
57	protein_coding	Acat3		0.000111541	2.32046	up	0.00100591	-2.10891	down	4.65256	4.58379	4.50974	5.80605	5.91073	5.67255	4.92658	4.58901	4.64426
58	protein_coding	Acox2		0.0346163	4.10066	up	0.00639914	-2.16271	down	7.30707	5.64076	7.66466	8.70322	9.24874	8.76811	7.55818	7.83716	7.9862
59	protein_coding	Aldh1a3		0.0137502	3.5227	up	0.0494965	-2.30097	down	7.42557	7.05416	7.53128	9.32575	9.75873	8.37656	7.88474	8.22011	7.74948
60	protein_coding	Alox15		0.00912841	3.84863	up	0.0365779	-2.47124	down	5.03442	4.84419	3.92501	6.83279	6.70827	6.09559	5.39739	4.56087	5.76269
61	protein_coding	Apod		0.0119175	2.246	up	0.0159598	-2.15511	down	8.22833	7.42429	7.88122	8.79388	8.99753	9.2445	7.54511	7.79918	8.36834
62	protein_coding	Arg1		0.0426091	4.8225	up	0.0189469	-6.40468	down	10.2588	8.54954	9.46843	11.8151	12.6612	10.6099	8.99804	9.67401	8.37667
63	protein_coding	Arg2		0.0429366	3.42865	up	0.0345333	-2.62256	down	6.95599	5.46705	6.43202	7.25871	8.23828	8.69099	6.9278	6.5403	6.54696
64	protein_coding	C3		0.0099331	4.45559	up	0.0252055	-2.80894	down	11.3425	12.0551	11.025	13.9257	14.0397	12.9241	12.1491	12.5487	11.7215
65	protein_coding	Ccl12		0.0254976	2.31447	up	0.0240911	-2.92147	down	7.48031	6.37718	7.15113	8.45055	8.13489	8.05525	6.57462	7.43671	5.98927
66	protein_coding	Ccl8		0.000862506	4.76526	up	0.016842	-2.61687	down	12.5343	11.8909	11.9877	14.6476	14.403	14.1199	12.8667	13.606	12.5343
67	protein_coding	Cd163l1		0.0226306	3.09881	up	0.0118407	-2.34091	down	7.33703	6.00901	7.21848	8.6048	8.6796	8.17526	6.80824	7.57603	7.39418
68	protein_coding	Cdh8		0.0124173	2.25532	up	0.028091	-2.20925	down	3.62497	2.9338	3.81085	4.53216	4.66278	4.69468	3.97962	2.84484	3.6345
69	protein_coding	Ceacam12		0.0378386	4.82913	up	0.000341145	-4.84446	down	10.1589	7.68829	9.32509	11.1781	11.1557	11.6537	8.85738	9.26221	9.03893
70	protein_coding	Chl1		0.0114356	2.49031	up	0.0136552	-2.03726	down	5.69425	5.65859	6.19577	7.20299	7.56419	6.7304	6.40062	6.06021	6.33321
71	protein_coding	Clec4a3		0.00544818	3.4496	up	0.00342047	-2.02688	down	7.59412	6.55384	7.35396	9.02689	9.05766	8.77666	7.89316	8.1913	7.71898
72	protein_coding	Clec4d		0.00350164	16.6533	up	0.0285788	-6.63799	down	6.60749	6.1731	6.75153	11.1359	11.267	9.30241	7.23279	8.85638	7.42392
73	protein_coding	Cpa3		0.00190192	9.19691	up	0.00152494	-2.00564	down	4.98982	3.48158	4.3648	7.57896	7.42093	7.43977	6.24701	6.65498	6.52548
74	protein_coding	Cxcr2		0.022908	7.69167	up	0.0403545	-4.99243	down	2.66972	1.20296	1.74665	5.29562	5.71324	3.44037	2.38105	3.13111	1.97784
75	protein_coding	Cyp7b1		0.0013936	3.69105	up	0.0118988	-2.21025	down	6.8224	6.74893	7.15377	8.79611	9.14326	8.43782	7.51896	7.97362	7.45198
76	protein_coding	Depp1		0.0312713	2.17053	up	0.0273995	-2.09997	down	8.52389	7.47189	7.95733	9.13115	8.8116	9.36451	7.48931	8.31761	8.28923
77	protein_coding	Dnase1		0.0103768	12.8147	up	0.0131319	-5.57924	down	1.89558	3.76775	1.64532	5.74264	5.59002	7.01517	4.34899	3.11594	3.44269
78	protein_coding	Dpysl5		0.0482235	5.06884	up	0.0449659	-5.28017	down	3.90688	3.47915	3.30815	6.07757	4.41957	7.222	3.64076	7.91074	3.72779
79	protein_coding	Duox2		0.00605634	2.76604	up	0.0143747	-2.30666	down	10.2008	9.51612	10.2884	11.603	11.596	11.2097	9.94826	10.7809	10.0621
80	protein_coding	Duoxa2		0.00421427	3.79968	up	0.0257205	-3.14795	down	9.52056	8.89006	9.87247	11.5775	11.4363	11.0469	9.17619	10.596	9.32532
81	protein_coding	Eya2		0.0239903	3.89793	up	0.0216642	-2.23547	down	5.80835	4.66031	6.26109	7.66297	7.95626	6.99864	6.34438	6.64238	6.14937
82	protein_coding	F10		0.0106255	2.99661	up	0.00962325	-2.31816	down	5.1965	4.27812	4.96872	6.55551	6.66546	5.97236	5.22294	5.41835	4.91308
83	protein_coding	Fcgr1		0.0131111	2.89205	up	0.038826	-2.14946	down	7.76882	6.96445	7.49834	9.41316	8.94286	8.47186	7.69278	8.31295	7.51022
84	protein_coding	Fcgr4		0.00470366	3.88262	up	0.0204368	-2.38176	down	7.9195	7.19847	7.52423	10.0169	9.41302	9.08332	8.25874	8.5887	7.90976
85	protein_coding	Fer1l4		0.0192055	11.7333	up	0.0321794	-2.56778	down	1.38495	1.37664	3.95628	6.00875	6.30319	5.06353	4.48986	4.06673	4.73732
86	protein_coding	Fga		0.0414261	3.28383	up	0.0131585	-4.7426	down	3.96811	4.54833	4.95673	6.0484	5.42529	7.14561	3.68464	4.24656	3.95107
87	protein_coding	Fpr2		0.00360015	10.2819	up	0.0479732	-4.96134	down	6.04847	5.05062	5.63631	9.68403	9.05647	8.08098	6.35715	8.22011	5.6214
88	protein_coding	Fpr3		0.00419441	6.3896	up	0.0433144	-3.59995	down	4.04805	4.40386	3.83474	7.44778	6.87624	5.98979	4.6211	3.14884	4.3032
89	protein_coding	Fpr-rs6		0.00411247	13.003	up	0.0342403	-6.45118	down	1.16951	1.22967	2.10387	5.99388	5.46431	4.14717	1.75429	3.80797	1.97442
90	protein_coding	Fyb2		0.0402535	3.96255	up	0.00646275	-2.27634	down	6.677	4.84189	6.83624	7.79339	8.11526	8.40578	7.09521	7.0249	6.63418
91	protein_coding	Garem2		0.0497977	3.59925	up	0.0163364	-3.86051	down	2.04529	2.45139	3.74679	4.93263	5.09774	3.7562	3.06623	2.66148	2.21248
92	protein_coding	Gbx2		0.0289682	3.53252	up	0.0429572	-2.29131	down	3.10315	4.37141	3.78577	6.16577	5.75651	4.80013	4.27362	8.84771	4.38783
93	protein_coding	Gm28051		0.0346713	2.29722	up	0.00697314	-2.21752	down	5.06515	4.24512	5.36137	6.45957	5.91199	5.89974	4.91935	5.17514	4.72998
94	protein_coding	Gm4841		0.000620904	8.05845	up	0.0290882	-3.00497	down	1.61505	1.71162	1.97923	5.33801	4.62785	4.37155	2.46142	3.73207	3.38187
95	protein_coding	Gm49339		0.00141748	5.274	up	0.0170166	-2.40999	down	5.89481	5.70833	6.08892	8.66426	8.48886	7.73564	7.0357	7.2845	6.76147
96	protein_coding	Gm49368		0.00512628	2.86958	up	0.032045	-2.53346	down	4.04701	4.24089	4.17216	6.11992	5.70798	5.19469	4.15034	4.95172	3.89721
97	protein_coding	Gp9		0.0328868	2.94098	up	0.0118401	-2.67283	down	2.66435	3.34088	4.14397	4.72426	4.69191	5.40192	3.96966	3.24821	3.34512
98	protein_coding	Gpr84		0.00595557	7.87736	up	0.0416042	-4.96052	down	3.32133	3.63762	3.76232	7.36249	6.77085	5.52106	4.1331	5.26282	3.32702
99	protein_coding	Gzmb		0.0313601	4.80669	up	0.0136962	-3.1476	down	6.9609	4.77437	5.02067	7.78198	7.74729	8.0218	5.83181	6.96437	5.79215
100	protein_coding	Hp		0.0106569	18.2774	up	0.0319959	-20.5115	down	6.93214	6.79734	7.62738	11.9408	12.4397	9.55233	6.48629	8.8944	5.47705
101	protein_coding	Ido1		0.00453749	11.4857	up	0.0208616	-5.25051	down	9.04502	7.37059	7.94059	12.2018	10.954	11.7657	8.19047	9.90133	9.65231
102	protein_coding	Ifi204		0.0129633	2.57759	up	0.0397608	-2.16093	down	8.15148	7.97921	7.99562	9.81019	9.62772	8.78646	8.17536	8.67559	8.03845
103	protein_coding	Ifi205		0.000960059	7.23075	up	0.0194851	-3.01004	down	3.18345	3.23513	3.41136	6.47157	6.43085	5.48995	4.40263	5.06704	4.15337
104	protein_coding	Ifi47		0.00594186	3.54202	up	0.00567153	-3.09346	down	8.61341	7.68307	8.25634	10.4234	9.76149	9.84164	8.09188	8.80621	8.24077
105	protein_coding	Ifit1		0.00513364	6.25234	up	0.0270162	-2.43876	down	5.37136	4.32072	5.82796	7.92025	8.03879	7.49419	5.85542	6.91116	6.82821
106	protein_coding	Ifitm1		0.00663381	4.36347	up	0.0110123	-2.17064	down	3.57189	4.70748	4.51064	6.53755	6.66289	5.96599	5.50601	5.06614	5.23992
107	protein_coding	Ifng		0.0164595	6.56863	up	0.0407683	-3.01422	down	2.42321	2.75514	1.19956	5.77871	4.63706	4.10893	3.10104	3.65789	2.9904
108	protein_coding	Il33		0.00667474	3.69082	up	0.0228553	-2.71838	down	9.09463	8.83121	8.60227	10.9195	11.1874	10.073	8.98778	9.7129	9.15101
109	protein_coding	Itgad		0.0127633	2.98887	up	0.0226262	-2.27378	down	4.49202	3.96873	4.98555	5.85832	6.50612	5.82066	4.94254	4.4287	5.25858
110	protein_coding	Itgam		0.00102845	3.82031	up	0.00156334	-2.28094	down	3.86138	4.21003	4.43464	5.98253	6.40587	5.91871	4.94485	4.9359	4.85748
111	protein_coding	Itih4		0.00978453	3.92791	up	0.0137509	-3.51386	down	4.72967	4.20918	4.58284	5.83919	6.39752	7.20627	4.95488	4.36269	4.68624
112	protein_coding	Kcne4		0.00729588	2.59039	up	0.00226891	-2.33863	down	10.5499	9.81442	10.1134	11.6092	11.7799	11.2081	10.3095	10.2185	10.3922
113	protein_coding	Kif26b		0.0294005	3.13234	up	0.012262	-2.53234	down	5.39676	4.19139	5.42232	6.11001	7.07856	6.76362	5.42207	5.43563	5.07308
114	protein_coding	Klhl35		0.0317231	2.9055	up	0.000190079	-2.99471	down	7.14433	5.62742	6.82315	7.85396	8.23561	8.12168	6.48892	6.55612	6.41895
115	protein_coding	Kng1		0.00766687	18.0229	up	0.0283696	-12.8721	down	1.98503	2.71356	1.38843	5.11292	5.85693	7.63245	1.11702	3.90291	2.52382
116	protein_coding	Kng2		0.000572454	2.96627	up	0.00231358	-2.37783	down	3.66581	3.78045	4.10048	5.24483	5.54132	5.46654	3.90327	4.44889	4.15158
117	protein_coding	Lce3a		0.00509987	3.64766	up	0.00670271	-2.6658	down	3.4417	3.29318	4.06188	5.6785	5.73004	4.98914	3.99207	3.85339	4.3085
118	protein_coding	Lce3b		0.0136895	3.64936	up	0.0315155	-3.06881	down	3.191	3.48173	4.18249	6.06691	5.47888	4.91237	3.16979	4.43242	4.0029
119	protein_coding	Lilr4b		0.00246674	5.96367	up	0.0150634	-2.47857	down	5.71946	5.81834	6.41749	8.95818	8.77759	7.94812	7.18121	7.40848	7.16567
120	protein_coding	Lilrb4a		0.000760588	5.93943	up	0.0110824	-2.44038	down	6.39871	6.35649	6.62149	9.34246	9.24403	8.50117	7.67912	7.95883	7.5884
121	protein_coding	Lypd3		0.00886704	3.32204	up	0.0210984	-2.48557	down	4.84635	4.22385	5.10914	6.60257	6.8036	5.96939	5.62592	4.77022	5.03869
122	protein_coding	Marco		0.00263823	37.2597	up	0.0286359	-18.2484	down	1.18251	1.18505	1.18145	7.46442	6.86971	4.87352	1.21963	4.16471	1.2542
123	protein_coding	Mmp3		0.00281116	18.1841	up	0.0232467	-5.98786	down	4.74106	4.87612	5.19682	9.2503	10.1348	7.98267	6.51838	7.17882	5.9245
124	protein_coding	Mrgpra2b		0.0242946	5.72734	up	0.00853793	-8.53172	down	3.19013	1.21525	2.82394	5.20448	5.39557	4.18287	1.18939	2.86382	1.4512
125	protein_coding	Ms4a18		0.0346679	3.6434	up	0.00295178	-2.66093	down	5.76893	3.8279	4.74559	6.48898	6.41855	7.03074	5.4373	5.13721	5.12797
126	protein_coding	Ms4a6d		0.000855877	4.11068	up	0.00873091	-2.23934	down	7.57649	7.31575	7.55771	9.80861	9.6494	9.11006	8.34628	8.57349	8.15908
127	protein_coding	Myl7		0.0149949	8.07676	up	0.00610246	-3.55447	down	8.34585	6.11307	7.84642	10.7048	10.7769	9.86502	8.30031	8.93604	8.62143
128	protein_coding	Myot		0.00179782	12.6148	up	0.0297552	-5.27942	down	4.1969	2.82242	2.83664	7.32603	6.80672	6.69435	4.45681	5.79378	3.37538
129	protein_coding	Nos2		0.00471231	15.4374	up	0.0424402	-5.11274	down	4.00926	3.7172	2.51256	8.28109	7.32667	6.47631	4.42123	6.22344	4.37712
130	protein_coding	Nxpe5		0.00240238	3.07042	up	0.00832282	-2.01927	down	6.4386	6.02231	6.66386	7.99757	8.24117	7.74133	7.04021	7.20551	6.69285
131	protein_coding	Oasl2		0.0188437	3.12501	up	0.0251897	-2.1845	down	6.35797	5.63591	6.48822	8.22584	8.05525	7.13258	6.7652	7.50901	6.98
132	protein_coding	Olfr1509		0.00401874	3.9739	up	0.0238317	-2.94374	down	4.59496	4.30922	5.29133	7.03187	6.47043	6.66487	4.621	5.96106	4.91215
133	protein_coding	Pde11a		0.00721367	3.74846	up	0.00189058	-3.932	down	2.72246	2.65202	3.57275	4.91647	4.47022	5.27944	3.00095	2.64442	3.09497
134	protein_coding	Prrx1		0.0032946	3.00824	up	0.0133303	-2.32699	down	4.97876	4.78788	5.21865	6.41938	7.02059	6.31208	5.46071	5.6276	5.00835
135	protein_coding	Prss27		0.00443739	3.66373	up	0.0145395	-2.46577	down	7.36771	6.71128	6.5805	9.07187	8.85603	8.35152	7.34694	7.90414	7.12223
136	protein_coding	Ptgs2		0.0422524	3.48606	up	0.0307768	-2.88099	down	7.29605	5.87174	7.11763	8.47054	9.32779	7.89188	7.45198	6.7796	6.87892
137	protein_coding	Rab44		0.00209569	5.37789	up	0.0253381	-2.23904	down	3.8844	4.75843	4.41969	7.0688	6.94703	6.3278	5.7445	5.14899	5.9615
138	protein_coding	Rbp1		0.0168172	4.26891	up	0.0432234	-2.96346	down	8.32626	7.74932	8.01385	10.2681	10.914	9.18895	8.61268	5.84558	8.20878
139	protein_coding	Rec114		0.0378173	2.39872	up	0.0384382	-2.68577	down	2.69258	3.45965	3.44394	4.10391	5.11292	4.16614	2.52046	2.91759	3.6689
140	protein_coding	Reg3d		0.0367835	50.9725	up	0.0112336	-67.5162	down	6.48155	1.24277	2.78493	8.7683	7.71253	11.0434	1.5238	4.79888	2.97003
141	protein_coding	Reg3g		0.0354267	33.2959	up	0.00428632	-29.6936	down	13.5475	8.35451	11.4853	15.7719	15.444	17.3432	10.4279	12.4428	11.0121
142	protein_coding	Ren1		0.00560527	7.15117	up	0.0191441	-4.14962	down	2.82528	3.29969	3.43677	5.85942	6.94391	5.27294	3.53042	4.3008	4.08611
143	protein_coding	Rspo1		0.0235251	2.79524	up	0.0118715	-3.13342	down	7.72928	7.59723	7.11596	8.62693	9.70705	8.5574	7.25966	7.26313	7.42537
144	protein_coding	Saa3		0.0169946	3.70024	up	0.00300199	-5.1944	down	6.72671	5.54202	6.47347	8.07429	8.71079	7.61998	6.08807	5.75911	5.427
145	protein_coding	Scnn1b		0.00232845	2.59153	up	0.0425846	-2.03661	down	8.84733	8.2881	8.68736	10.0509	9.76567	10.1277	8.31179	4.47245	9.13645
146	protein_coding	Serpina3m		0.0126103	4.31442	up	0.0191326	-3.65485	down	6.08647	6.78524	6.49807	8.88075	9.13133	7.6852	6.32722	7.04711	6.71352
147	protein_coding	Serpine2		0.0388071	3.14564	up	0.0357163	-2.73151	down	7.8432	7.06645	8.04576	9.109	10.1762	8.63022	8.02689	7.73063	7.80884
148	protein_coding	Slc10a6		0.017652	2.47007	up	0.00149793	-2.61427	down	3.53874	4.4307	4.54232	5.50896	5.6414	5.27505	4.22842	3.80183	4.23592
149	protein_coding	Slc13a3		0.00303718	2.86891	up	0.0101657	-2.59752	down	7.94027	7.30783	7.8448	9.28333	9.40733	8.96374	7.65537	8.37283	7.4948
150	protein_coding	Tarm1		0.00598109	2.39959	up	0.0371898	-2.75765	down	3.256	3.08776	3.41616	4.50049	4.90006	4.14774	2.20561	3.45055	3.50179
151	protein_coding	Trim15		0.00530905	4.86743	up	0.0109133	-2.79243	down	11.1106	10.0783	10.9182	13.3745	13.1091	12.473	11.2411	11.881	11.39
152	protein_coding	Wfdc21		0.00233731	7.67066	up	0.0315004	-16.0328	down	5.41494	4.30237	5.14079	8.19952	8.11317	7.36347	2.02178	6.14044	3.50506
153	protein_coding	Zscan4-ps2		0.00775449	2.08189	up	0.000927946	-2.55981	down	5.34046	4.73771	5.29246	6.19285	6.01878	6.33268	4.5868	4.88041	5.00899
DEGs down-regulated in DSS vs Control and up-regulated in DSS+PAMK vs DSS
	Type	GeneSymbol	GeneID	pValue(DSS vs Control)	FC(DSS vs Control)	Regulation(DSS vs Control)	pValue(DSS+PAMK vs DSS)	FC(DSS+PAMK vs DSS)	Regulation(DSS+PAMK vs DSS)	Control 1.normalized	Control 2.normalized	Control 3.normalized	DSS 1.normalized	DSS 2.normalized	DSS 3.normalized	DSS+PAMK 1.normalized	DSS+PAMK 2.normalized	DSS+PAMK 3.normalized
1	lncRNA	D630011A20Rik	ENSMUSG00000097421.2	0.0437273	-2.33773	down	0.013299	2.99976	up	7.8828	8.5272	7.87824	7.56005	6.33511	6.71774	8.3155	8.41502	8.63693
2	lncRNA	Gm26795	ENSMUSG00000097776.1	0.0183128	-3.44457	down	0.0210989	4.10241	up	3.90041	3.87802	3.5111	1.1878	2.73145	2.01731	4.6027	3.96724	3.47604
3	lncRNA	Gm49965	ENSMUSG00000115272.1	0.000695812	-3.33059	down	0.0153758	2.07298	up	5.48967	5.4873	5.21923	3.34485	3.85189	3.79213	5.09979	4.63826	4.40594
4	lncRNA		NONMMUG081409.1	0.0248126	-2.15729	down	0.00591353	2.53491	up	4.46517	3.81948	3.8823	2.46628	3.21816	3.15486	4.2397	4.42913	4.19627
5	lncRNA		NONMMUG058805.1	0.0234007	-2.84602	down	0.0447337	2.51821	up	4.26778	4.52089	3.84302	2.00135	3.27803	2.82548	4.50515	4.03061	3.5663
6	lncRNA		NONMMUG094096.1	0.0354765	-2.24784	down	0.0264293	2.29398	up	4.3425	3.81126	4.06416	3.01348	3.43323	2.26558	4.24089	4.058	4.00697
7	lncRNA		NONMMUG029968.2	0.025488	-2.26832	down	0.0420995	2.04145	up	7.74303	8.68449	7.89388	6.6879	6.82292	7.2657	7.86022	7.48476	8.52032
8	lncRNA		NONMMUG026268.2	0.0313757	-3.76871	down	0.0122178	4.69484	up	3.39108	4.51861	3.89819	1.18159	2.00375	2.88032	3.95487	4.34577	4.45825
9	lncRNA		NONMMUG020925.2	0.0283571	-3.01322	down	0.00861921	4.84825	up	3.68798	3.97796	3.61142	2.20202	1.35357	2.94785	4.60073	4.50769	4.22741
10	lncRNA		NONMMUG024278.2	0.01416	-2.00808	down	0.0485917	2.34734	up	5.86386	5.76705	6.05908	4.4609	4.98449	5.22714	5.48344	5.68037	5.72654
11	lncRNA		NONMMUG017491.2	0.0150238	-2.18175	down	0.0450544	2.3708	up	5.54777	6.05319	5.83071	4.28188	5.09044	4.68289	5.56471	5.28852	6.14128
12	lncRNA		NONMMUG017485.2	0.0160894	-3.49839	down	0.0127393	2.27688	up	5.46813	6.92118	6.22171	4.10515	4.68125	4.40454	5.81937	5.14223	5.79052
13	lncRNA		NONMMUG014660.2	0.00375475	-4.85187	down	0.042869	2.83638	up	8.75649	9.1243	7.90494	6.22063	6.20137	6.52811	8.65133	6.91535	7.89558
14	lncRNA		NONMMUG042446.2	0.00929102	-5.54495	down	0.00486187	2.69592	up	7.04704	8.60571	7.26166	4.89163	5.5453	5.06395	6.8493	6.29659	6.64732
15	lncRNA		NONMMUG042444.2	0.00743441	-4.4188	down	0.000706656	2.53122	up	10.1074	11.1077	9.69017	8.02841	8.29928	8.14655	9.52565	9.28005	9.68804
16	lncRNA		NONMMUG029377.2	0.00883475	-2.47993	down	0.00102112	2.03589	up	5.81483	5.8808	5.05228	4.20096	4.2059	4.41015	5.48924	5.23919	5.16556
17	lncRNA		NONMMUG008743.2	0.019612	-2.0007	down	4.08883e-05	2.85529	up	10.5078	11.2242	10.4155	9.8018	9.77096	9.57325	11.1973	11.2004	11.2892
18	circRNA	Dnah8	MMU_CIRCpedia_229301_1_8	0.0227601	-2.57495	down	0.00219288	3.55098	up	4.08687	5.0761	4.66587	3.62438	3.3313	2.77952	5.22035	5.0663	4.9332
19	protein_coding	Mptx1		0.00192575	-133.953	down	0.0111299	48.6021	up	16.6362	17.3353	17.1374	11.8056	8.60852	9.49799	16.9318	14.1066	15.6825
20	protein_coding	Mptx2		0.00239947	-106.361	down	0.0132946	39.6597	up	15.9414	16.108	15.9874	11.1426	7.79847	8.89724	15.8502	13.1757	14.7412
21	protein_coding	Crisp3		0.00898243	-3.84822	down	0.0334027	3.70402	up	6.06327	6.11542	7.08067	4.20681	4.26283	4.95715	7.27604	5.40075	6.41727
22	protein_coding	Pnliprp1		0.00649554	-7.00855	down	0.00125481	3.51326	up	6.04199	6.92057	5.14637	3.55651	2.98747	3.1376	5.30314	5.01268	4.8042
23	protein_coding	Trpm6		0.024436	-2.17116	down	0.00928866	3.47645	up	7.17539	8.09375	7.32014	6.65133	6.41683	6.16571	8.27383	8.78978	7.56312
24	protein_coding	St3gal6		0.0145096	-2.25003	down	0.0039073	2.1578	up	12.2743	13.0256	12.441	11.7371	11.319	11.175	12.6697	12.4744	12.4156
25	protein_coding	Capn13		0.0475011	-3.11839	down	0.0130069	2.43015	up	7.29152	8.63788	6.96509	6.53144	5.64803	5.79263	7.48893	7.26712	7.05918
26	protein_coding	St3gal4		0.00509739	-4.77352	down	0.00135402	2.33376	up	11.9232	12.9362	11.6227	9.9947	9.97303	9.74916	11.1496	10.8894	11.3458
27	protein_coding	Scin		0.00104326	-3.02763	down	0.0323782	2.21619	up	10.3533	10.7923	10.6786	8.8896	8.86289	9.27712	10.5929	9.50861	10.3724
28	protein_coding	Osbpl6		0.0172466	-2.06092	down	0.00502085	2.05231	up	6.18542	7.02551	6.4547	5.33735	5.52424	5.67418	6.86175	6.43147	6.35428

## Sheet: DEMs VEEN
DEMs up-regulated in DSS vs Control and down-regulated in DSS+PAMK vs DSS
	ProbeID	pValue(DSS vs Control)	FC(DSS vs Control)	Regulation(DSS vs Control)	pValue(DSS+PAMK vs DSS)	FC(DSS+PAMK vs DSS)	Regulation(DSS+PAMK vs DSS)	GeneSymbol	Control 1.normalized	Control 2.normalized	Control 3.normalized	DSS 1.normalized	DSS 2.normalized	DSS 3.normalized	DSS+PAMK 1.normalized	DSS+PAMK 2.normalized	DSS+PAMK 3.normalized
1	mclstr_156421_124_20	0.0137193	2.43939	up	0.0261817	-2.84808	down	4930590J08Rik	2.69005	3.41336	3.14544	4.4382	3.95497	4.71525	3.50175	2.19333	2.88336
2	mclstr_52991_239_8	0.0372478	5.79468	up	0.041662	-4.64798	down	4931428L18Rik	1.92918	1.49541	2.87771	5.46089	5.23901	3.20658	2.49793	2.74947	2.00927
3	mclstr_42308_1998_10	0.000111541	2.32046	up	0.00100591	-2.10891	down	Acat3	4.65256	4.58379	4.50974	5.80605	5.91073	5.67255	4.92658	4.58901	4.64426
4	mclstr_26375_2488_3	0.0346163	4.10066	up	0.00639914	-2.16271	down	Acox2	7.30707	5.64076	7.66466	8.70322	9.24874	8.76811	7.55818	7.83716	7.9862
5	mclstr_83333_883_16	0.0137502	3.5227	up	0.0494965	-2.30097	down	Aldh1a3	7.42557	7.05416	7.53128	9.32575	9.75873	8.37656	7.88474	8.22011	7.74948
6	mclstr_36237_1749_5	0.00912841	3.84863	up	0.0365779	-2.47124	down	Alox15	5.03442	4.84419	3.92501	6.83279	6.70827	6.09559	5.39739	4.56087	5.76269
7	mclstr_83092_408_13	0.0119175	2.246	up	0.0159598	-2.15511	down	Apod	8.22833	7.42429	7.88122	8.79388	8.99753	9.2445	7.54511	7.79918	8.36834
8	mclstr_63242_1045_11	0.0426091	4.8225	up	0.0189469	-6.40468	down	Arg1	10.2588	8.54954	9.46843	11.8151	12.6612	10.6099	8.99804	9.67401	8.37667
9	mclstr_65235_311_9	0.0429366	3.42865	up	0.0345333	-2.62256	down	Arg2	6.95599	5.46705	6.43202	7.25871	8.23828	8.69099	6.9278	6.5403	6.54696
10	mclstr_6846_4538_4	0.0099331	4.45559	up	0.0252055	-2.80894	down	C3	11.3425	12.0551	11.025	13.9257	14.0397	12.9241	12.1491	12.5487	11.7215
11	mclstr_130432_141_13	0.0254976	2.31447	up	0.0240911	-2.92147	down	Ccl12	7.48031	6.37718	7.15113	8.45055	8.13489	8.05525	6.57462	7.43671	5.98927
12	mclstr_132690_329_20	0.000862506	4.76526	up	0.016842	-2.61687	down	Ccl8	12.5343	11.8909	11.9877	14.6476	14.403	14.1199	12.8667	13.606	12.5343
13	mclstr_18517_3216_12	0.0226306	3.09881	up	0.0118407	-2.34091	down	Cd163l1	7.33703	6.00901	7.21848	8.6048	8.6796	8.17526	6.80824	7.57603	7.39418
14	mclstr_14862_401_13	0.0124173	2.25532	up	0.028091	-2.20925	down	Cdh8	3.62497	2.9338	3.81085	4.53216	4.66278	4.69468	3.97962	2.84484	3.6345
15	mclstr_83977_836_16	0.0378386	4.82913	up	0.000341145	-4.84446	down	Ceacam12	10.1589	7.68829	9.32509	11.1781	11.1557	11.6537	8.85738	9.26221	9.03893
16	mclstr_35106_803_12	0.0114356	2.49031	up	0.0136552	-2.03726	down	Chl1	5.69425	5.65859	6.19577	7.20299	7.56419	6.7304	6.40062	6.06021	6.33321
17	mclstr_70748_732_12	0.00544818	3.4496	up	0.00342047	-2.02688	down	Clec4a3	7.59412	6.55384	7.35396	9.02689	9.05766	8.77666	7.89316	8.1913	7.71898
18	mclstr_94007_771_13	0.00350164	16.6533	up	0.0285788	-6.63799	down	Clec4d	6.60749	6.1731	6.75153	11.1359	11.267	9.30241	7.23279	8.85638	7.42392
19	mclstr_64366_995_4	0.00190192	9.19691	up	0.00152494	-2.00564	down	Cpa3	4.98982	3.48158	4.3648	7.57896	7.42093	7.43977	6.24701	6.65498	6.52548
20	mclstr_40462_495_10	0.022908	7.69167	up	0.0403545	-4.99243	down	Cxcr2	2.66972	1.20296	1.74665	5.29562	5.71324	3.44037	2.38105	3.13111	1.97784
21	mclstr_41744_1321_4	0.0013936	3.69105	up	0.0118988	-2.21025	down	Cyp7b1	6.8224	6.74893	7.15377	8.79611	9.14326	8.43782	7.51896	7.97362	7.45198
22	mclstr_69081_1095_15	0.0312713	2.17053	up	0.0273995	-2.09997	down	Depp1	8.52389	7.47189	7.95733	9.13115	8.8116	9.36451	7.48931	8.31761	8.28923
23	mclstr_146334_246_18	0.0103768	12.8147	up	0.0131319	-5.57924	down	Dnase1	1.89558	3.76775	1.64532	5.74264	5.59002	7.01517	4.34899	3.11594	3.44269
24	mclstr_70357_486_12	0.0482235	5.06884	up	0.0449659	-5.28017	down	Dpysl5	3.90688	3.47915	3.30815	6.07757	4.41957	7.222	3.64076	7.91074	3.72779
25	mclstr_5084_4658_13	0.00605634	2.76604	up	0.0143747	-2.30666	down	Duox2	10.2008	9.51612	10.2884	11.603	11.596	11.2097	9.94826	10.7809	10.0621
26	mclstr_58888_496_6	0.00421427	3.79968	up	0.0257205	-3.14795	down	Duoxa2	9.52056	8.89006	9.87247	11.5775	11.4363	11.0469	9.17619	10.596	9.32532
27	mclstr_35170_1671_6	0.0239903	3.89793	up	0.0216642	-2.23547	down	Eya2	5.80835	4.66031	6.26109	7.66297	7.95626	6.99864	6.34438	6.64238	6.14937
28	mclstr_48632_1337_8	0.0106255	2.99661	up	0.00962325	-2.31816	down	F10	5.1965	4.27812	4.96872	6.55551	6.66546	5.97236	5.22294	5.41835	4.91308
29	mclstr_124984_507_12	0.0131111	2.89205	up	0.038826	-2.14946	down	Fcgr1	7.76882	6.96445	7.49834	9.41316	8.94286	8.47186	7.69278	8.31295	7.51022
30	mclstr_72896_597_6	0.00470366	3.88262	up	0.0204368	-2.38176	down	Fcgr4	7.9195	7.19847	7.52423	10.0169	9.41302	9.08332	8.25874	8.5887	7.90976
31	mclstr_4310_801_8	0.0192055	11.7333	up	0.0321794	-2.56778	down	Fer1l4	1.38495	1.37664	3.95628	6.00875	6.30319	5.06353	4.48986	4.06673	4.73732
32	mclstr_43863_1848_8	0.0414261	3.28383	up	0.0131585	-4.7426	down	Fga	3.96811	4.54833	4.95673	6.0484	5.42529	7.14561	3.68464	4.24656	3.95107
33	mclstr_79416_863_13	0.00360015	10.2819	up	0.0479732	-4.96134	down	Fpr2	6.04847	5.05062	5.63631	9.68403	9.05647	8.08098	6.35715	8.22011	5.6214
34	mclstr_72287_626_14	0.00419441	6.3896	up	0.0433144	-3.59995	down	Fpr3	4.04805	4.40386	3.83474	7.44778	6.87624	5.98979	4.6211	3.14884	4.3032
35	mclstr_86271_360_8	0.00411247	13.003	up	0.0342403	-6.45118	down	Fpr-rs6	1.16951	1.22967	2.10387	5.99388	5.46431	4.14717	1.75429	3.80797	1.97442
36	mclstr_22729_2235_6	0.0402535	3.96255	up	0.00646275	-2.27634	down	Fyb2	6.677	4.84189	6.83624	7.79339	8.11526	8.40578	7.09521	7.0249	6.63418
37	mclstr_14202_3546_14	0.0497977	3.59925	up	0.0163364	-3.86051	down	Garem2	2.04529	2.45139	3.74679	4.93263	5.09774	3.7562	3.06623	2.66148	2.21248
38	mclstr_42524_1986_10	0.0289682	3.53252	up	0.0429572	-2.29131	down	Gbx2	3.10315	4.37141	3.78577	6.16577	5.75651	4.80013	4.27362	8.84771	4.38783
39	mclstr_138808_245_20	0.0346713	2.29722	up	0.00697314	-2.21752	down	Gm28051	5.06515	4.24512	5.36137	6.45957	5.91199	5.89974	4.91935	5.17514	4.72998
40	mclstr_27583_1053_8	0.000620904	8.05845	up	0.0290882	-3.00497	down	Gm4841	1.61505	1.71162	1.97923	5.33801	4.62785	4.37155	2.46142	3.73207	3.38187
41	mclstr_69032_317_17	0.00141748	5.274	up	0.0170166	-2.40999	down	Gm49339	5.89481	5.70833	6.08892	8.66426	8.48886	7.73564	7.0357	7.2845	6.76147
42	mclstr_135746_53_12	0.00512628	2.86958	up	0.032045	-2.53346	down	Gm49368	4.04701	4.24089	4.17216	6.11992	5.70798	5.19469	4.15034	4.95172	3.89721
43	mclstr_96324_605_22	0.0328868	2.94098	up	0.0118401	-2.67283	down	Gp9	2.66435	3.34088	4.14397	4.72426	4.69191	5.40192	3.96966	3.24821	3.34512
44	mclstr_54269_1460_4	0.00595557	7.87736	up	0.0416042	-4.96052	down	Gpr84	3.32133	3.63762	3.76232	7.36249	6.77085	5.52106	4.1331	5.26282	3.32702
45	mclstr_64908_566_7	0.0313601	4.80669	up	0.0136962	-3.1476	down	Gzmb	6.9609	4.77437	5.02067	7.78198	7.74729	8.0218	5.83181	6.96437	5.79215
46	mclstr_68823_717_14	0.0106569	18.2774	up	0.0319959	-20.5115	down	Hp	6.93214	6.79734	7.62738	11.9408	12.4397	9.55233	6.48629	8.8944	5.47705
47	mclstr_56630_1119_7	0.00453749	11.4857	up	0.0208616	-5.25051	down	Ido1	9.04502	7.37059	7.94059	12.2018	10.954	11.7657	8.19047	9.90133	9.65231
48	mclstr_38676_428_15	0.0129633	2.57759	up	0.0397608	-2.16093	down	Ifi204	8.15148	7.97921	7.99562	9.81019	9.62772	8.78646	8.17536	8.67559	8.03845
49	mclstr_58098_75_16	0.000960059	7.23075	up	0.0194851	-3.01004	down	Ifi205	3.18345	3.23513	3.41136	6.47157	6.43085	5.48995	4.40263	5.06704	4.15337
50	mclstr_109622_554_12	0.00594186	3.54202	up	0.00567153	-3.09346	down	Ifi47	8.61341	7.68307	8.25634	10.4234	9.76149	9.84164	8.09188	8.80621	8.24077
51	mclstr_31103_823_6	0.00513364	6.25234	up	0.0270162	-2.43876	down	Ifit1	5.37136	4.32072	5.82796	7.92025	8.03879	7.49419	5.85542	6.91116	6.82821
52	mclstr_96241_225_16	0.00663381	4.36347	up	0.0110123	-2.17064	down	Ifitm1	3.57189	4.70748	4.51064	6.53755	6.66289	5.96599	5.50601	5.06614	5.23992
53	mclstr_75393_371_8	0.0164595	6.56863	up	0.0407683	-3.01422	down	Ifng	2.42321	2.75514	1.19956	5.77871	4.63706	4.10893	3.10104	3.65789	2.9904
54	mclstr_33387_2280_8	0.00667474	3.69082	up	0.0228553	-2.71838	down	Il33	9.09463	8.83121	8.60227	10.9195	11.1874	10.073	8.98778	9.7129	9.15101
55	mclstr_118777_186_11	0.0127633	2.98887	up	0.0226262	-2.27378	down	Itgad	4.49202	3.96873	4.98555	5.85832	6.50612	5.82066	4.94254	4.4287	5.25858
56	mclstr_8708_2914_13	0.00102845	3.82031	up	0.00156334	-2.28094	down	Itgam	3.86138	4.21003	4.43464	5.98253	6.40587	5.91871	4.94485	4.9359	4.85748
57	mclstr_26013_2672_15	0.00978453	3.92791	up	0.0137509	-3.51386	down	Itih4	4.72967	4.20918	4.58284	5.83919	6.39752	7.20627	4.95488	4.36269	4.68624
58	mclstr_31078_2417_9	0.00729588	2.59039	up	0.00226891	-2.33863	down	Kcne4	10.5499	9.81442	10.1134	11.6092	11.7799	11.2081	10.3095	10.2185	10.3922
59	mclstr_273_13134_6	0.0294005	3.13234	up	0.012262	-2.53234	down	Kif26b	5.39676	4.19139	5.42232	6.11001	7.07856	6.76362	5.42207	5.43563	5.07308
60	mclstr_119612_448_12	0.0317231	2.9055	up	0.000190079	-2.99471	down	Klhl35	7.14433	5.62742	6.82315	7.85396	8.23561	8.12168	6.48892	6.55612	6.41895
61	mclstr_39644_1129_11	0.00766687	18.0229	up	0.0283696	-12.8721	down	Kng1	1.98503	2.71356	1.38843	5.11292	5.85693	7.63245	1.11702	3.90291	2.52382
62	mclstr_62736_702_22	0.000572454	2.96627	up	0.00231358	-2.37783	down	Kng2	3.66581	3.78045	4.10048	5.24483	5.54132	5.46654	3.90327	4.44889	4.15158
63	mclstr_129348_363_20	0.00509987	3.64766	up	0.00670271	-2.6658	down	Lce3a	3.4417	3.29318	4.06188	5.6785	5.73004	4.98914	3.99207	3.85339	4.3085
64	mclstr_128234_3_18	0.0136895	3.64936	up	0.0315155	-3.06881	down	Lce3b	3.191	3.48173	4.18249	6.06691	5.47888	4.91237	3.16979	4.43242	4.0029
65	mclstr_50747_490_16	0.00246674	5.96367	up	0.0150634	-2.47857	down	Lilr4b	5.71946	5.81834	6.41749	8.95818	8.77759	7.94812	7.18121	7.40848	7.16567
66	mclstr_78931_159_21	0.000760588	5.93943	up	0.0110824	-2.44038	down	Lilrb4a	6.39871	6.35649	6.62149	9.34246	9.24403	8.50117	7.67912	7.95883	7.5884
67	mclstr_56866_1500_15	0.00886704	3.32204	up	0.0210984	-2.48557	down	Lypd3	4.84635	4.22385	5.10914	6.60257	6.8036	5.96939	5.62592	4.77022	5.03869
68	mclstr_48046_1580_4	0.00263823	37.2597	up	0.0286359	-18.2484	down	Marco	1.18251	1.18505	1.18145	7.46442	6.86971	4.87352	1.21963	4.16471	1.2542
69	mclstr_51891_629_10	0.00281116	18.1841	up	0.0232467	-5.98786	down	Mmp3	4.74106	4.87612	5.19682	9.2503	10.1348	7.98267	6.51838	7.17882	5.9245
70	mclstr_72435_214_8	0.0242946	5.72734	up	0.00853793	-8.53172	down	Mrgpra2b	3.19013	1.21525	2.82394	5.20448	5.39557	4.18287	1.18939	2.86382	1.4512
71	mclstr_64207_826_13	0.0346679	3.6434	up	0.00295178	-2.66093	down	Ms4a18	5.76893	3.8279	4.74559	6.48898	6.41855	7.03074	5.4373	5.13721	5.12797
72	mclstr_115843_258_18	0.000855877	4.11068	up	0.00873091	-2.23934	down	Ms4a6d	7.57649	7.31575	7.55771	9.80861	9.6494	9.11006	8.34628	8.57349	8.15908
73	mclstr_125881_61_17	0.0149949	8.07676	up	0.00610246	-3.55447	down	Myl7	8.34585	6.11307	7.84642	10.7048	10.7769	9.86502	8.30031	8.93604	8.62143
74	mclstr_40739_1435_5	0.00179782	12.6148	up	0.0297552	-5.27942	down	Myot	4.1969	2.82242	2.83664	7.32603	6.80672	6.69435	4.45681	5.79378	3.37538
75	mclstr_11633_2281_7	0.00471231	15.4374	up	0.0424402	-5.11274	down	Nos2	4.00926	3.7172	2.51256	8.28109	7.32667	6.47631	4.42123	6.22344	4.37712
76	mclstr_16959_1612_12	0.00240238	3.07042	up	0.00832282	-2.01927	down	Nxpe5	6.4386	6.02231	6.66386	7.99757	8.24117	7.74133	7.04021	7.20551	6.69285
77	mclstr_121247_496_22	0.0188437	3.12501	up	0.0251897	-2.1845	down	Oasl2	6.35797	5.63591	6.48822	8.22584	8.05525	7.13258	6.7652	7.50901	6.98
78	mclstr_33808_847_6	0.00401874	3.9739	up	0.0238317	-2.94374	down	Olfr1509	4.59496	4.30922	5.29133	7.03187	6.47043	6.66487	4.621	5.96106	4.91215
79	mclstr_40726_278_8	0.00721367	3.74846	up	0.00189058	-3.932	down	Pde11a	2.72246	2.65202	3.57275	4.91647	4.47022	5.27944	3.00095	2.64442	3.09497
80	mclstr_7392_4424_6	0.0032946	3.00824	up	0.0133303	-2.32699	down	Prrx1	4.97876	4.78788	5.21865	6.41938	7.02059	6.31208	5.46071	5.6276	5.00835
81	mclstr_73066_939_15	0.00443739	3.66373	up	0.0145395	-2.46577	down	Prss27	7.36771	6.71128	6.5805	9.07187	8.85603	8.35152	7.34694	7.90414	7.12223
82	mclstr_9977_3195_3	0.0422524	3.48606	up	0.0307768	-2.88099	down	Ptgs2	7.29605	5.87174	7.11763	8.47054	9.32779	7.89188	7.45198	6.7796	6.87892
83	mclstr_15434_3413_18	0.00209569	5.37789	up	0.0253381	-2.23904	down	Rab44	3.8844	4.75843	4.41969	7.0688	6.94703	6.3278	5.7445	5.14899	5.9615
84	mclstr_31166_2016_6	0.0168172	4.26891	up	0.0432234	-2.96346	down	Rbp1	8.32626	7.74932	8.01385	10.2681	10.914	9.18895	8.61268	5.84558	8.20878
85	mclstr_151930_230_16	0.0378173	2.39872	up	0.0384382	-2.68577	down	Rec114	2.69258	3.45965	3.44394	4.10391	5.11292	4.16614	2.52046	2.91759	3.6689
86	mclstr_119866_187_17	0.0367835	50.9725	up	0.0112336	-67.5162	down	Reg3d	6.48155	1.24277	2.78493	8.7683	7.71253	11.0434	1.5238	4.79888	2.97003
87	mclstr_106075_544_12	0.0354267	33.2959	up	0.00428632	-29.6936	down	Reg3g	13.5475	8.35451	11.4853	15.7719	15.444	17.3432	10.4279	12.4428	11.0121
88	mclstr_58887_1338_3	0.00560527	7.15117	up	0.0191441	-4.14962	down	Ren1	2.82528	3.29969	3.43677	5.85942	6.94391	5.27294	3.53042	4.3008	4.08611
89	mclstr_50802_1715_5	0.0235251	2.79524	up	0.0118715	-3.13342	down	Rspo1	7.72928	7.59723	7.11596	8.62693	9.70705	8.5574	7.25966	7.26313	7.42537
90	mclstr_40935_1937_4	0.0169946	3.70024	up	0.00300199	-5.1944	down	Saa3	6.72671	5.54202	6.47347	8.07429	8.71079	7.61998	6.08807	5.75911	5.427
91	mclstr_32376_2171_8	0.00232845	2.59153	up	0.0425846	-2.03661	down	Scnn1b	8.84733	8.2881	8.68736	10.0509	9.76567	10.1277	8.31179	4.47245	9.13645
92	mclstr_56537_1260_13	0.0126103	4.31442	up	0.0191326	-3.65485	down	Serpina3m	6.08647	6.78524	6.49807	8.88075	9.13133	7.6852	6.32722	7.04711	6.71352
93	mclstr_101277_687_9	0.0388071	3.14564	up	0.0357163	-2.73151	down	Serpine2	7.8432	7.06645	8.04576	9.109	10.1762	8.63022	8.02689	7.73063	7.80884
94	mclstr_42789_695_6	0.017652	2.47007	up	0.00149793	-2.61427	down	Slc10a6	3.53874	4.4307	4.54232	5.50896	5.6414	5.27505	4.22842	3.80183	4.23592
95	mclstr_22808_3035_17	0.00303718	2.86891	up	0.0101657	-2.59752	down	Slc13a3	7.94027	7.30783	7.8448	9.28333	9.40733	8.96374	7.65537	8.37283	7.4948
96	mclstr_62854_275_14	0.00598109	2.39959	up	0.0371898	-2.75765	down	Tarm1	3.256	3.08776	3.41616	4.50049	4.90006	4.14774	2.20561	3.45055	3.50179
97	mclstr_52606_1437_16	0.00530905	4.86743	up	0.0109133	-2.79243	down	Trim15	11.1106	10.0783	10.9182	13.3745	13.1091	12.473	11.2411	11.881	11.39
98	mclstr_139870_220_20	0.00233731	7.67066	up	0.0315004	-16.0328	down	Wfdc21	5.41494	4.30237	5.14079	8.19952	8.11317	7.36347	2.02178	6.14044	3.50506
99	mclstr_39112_1632_8	0.00775449	2.08189	up	0.000927946	-2.55981	down	Zscan4-ps2	5.34046	4.73771	5.29246	6.19285	6.01878	6.33268	4.5868	4.88041	5.00899
DEMs down-regulated in DSS vs Control and up-regulated in DSS+PAMK vs DSS
	ProbeID	pValue(DSS vs Control)	FC(DSS vs Control)	Regulation(DSS vs Control)	pValue(DSS+PAMK vs DSS)	FC(DSS+PAMK vs DSS)	Regulation(DSS+PAMK vs DSS)	GeneSymbol	Control 1.normalized	Control 2.normalized	Control 3.normalized	DSS 1.normalized	DSS 2.normalized	DSS 3.normalized	DSS+PAMK 1.normalized	DSS+PAMK 2.normalized	DSS+PAMK 3.normalized
1	mclstr_103375_3_16	0.00192575	-133.953	down	0.0111299	48.6021	up	Mptx1	16.6362	17.3353	17.1374	11.8056	8.60852	9.49799	16.9318	14.1066	15.6825
2	mclstr_103819_323_15	0.00239947	-106.361	down	0.0132946	39.6597	up	Mptx2	15.9414	16.108	15.9874	11.1426	7.79847	8.89724	15.8502	13.1757	14.7412
3	mclstr_65687_548_10	0.00898243	-3.84822	down	0.0334027	3.70402	up	Crisp3	6.06327	6.11542	7.08067	4.20681	4.26283	4.95715	7.27604	5.40075	6.41727
4	mclstr_116745_526_14	0.00649554	-7.00855	down	0.00125481	3.51326	up	Pnliprp1	6.04199	6.92057	5.14637	3.55651	2.98747	3.1376	5.30314	5.01268	4.8042
5	mclstr_57917_771_14	0.024436	-2.17116	down	0.00928866	3.47645	up	Trpm6	7.17539	8.09375	7.32014	6.65133	6.41683	6.16571	8.27383	8.78978	7.56312
6	mclstr_12122_1921_6	0.0145096	-2.25003	down	0.0039073	2.1578	up	St3gal6	12.2743	13.0256	12.441	11.7371	11.319	11.175	12.6697	12.4744	12.4156
7	mclstr_31919_307_8	0.0475011	-3.11839	down	0.0130069	2.43015	up	Capn13	7.29152	8.63788	6.96509	6.53144	5.64803	5.79263	7.48893	7.26712	7.05918
8	mclstr_145939_10_16	0.00509739	-4.77352	down	0.00135402	2.33376	up	St3gal4	11.9232	12.9362	11.6227	9.9947	9.97303	9.74916	11.1496	10.8894	11.3458
9	mclstr_24878_619_12	0.00104326	-3.02763	down	0.0323782	2.21619	up	Scin	10.3533	10.7923	10.6786	8.8896	8.86289	9.27712	10.5929	9.50861	10.3724
10	mclstr_72246_387_10	0.0172466	-2.06092	down	0.00502085	2.05231	up	Osbpl6	6.18542	7.02551	6.4547	5.33735	5.52424	5.67418	6.86175	6.43147	6.35428
